# Supplementary material for: Citrulline Effect Is a Characteristic Feature of Deiminated Peptides in Tandem Mass Spectrometry
Source: J Am Soc Mass Spectrom. 2019 Jul 12;30(9):1586–91. doi: 10.1007/s13361-019-02271-x (PMC6695478; doi:10.1007/s13361-019-02271-x)
Supplement: Supplementary file 4 — (XLSX 39 kb) [file 13361_2019_2271_MOESM4_ESM.xlsx]

## Sheet: Munka1
Uniprot ID	Gene name	Proteins	Sequence	Cit Site 1	Cit Site 2	Tissue
Q00839-1	HNRNPU	Heterogeneous nuclear ribonucleoprotein U	AEGGGGGGXPGAPAAGDGK	224	-	fat
P14136-1	GFAP	Glial fibrillary acidic protein	AEmmELNDXFASYIEK	79	-	brain
P05787-2	KRT8	Isoform 2 of Keratin, type II cytoskeletal 8	AFSSXSYTSGPGSR	51	-	colon
P46777-1	RPL5	60S ribosomal protein L5	AHAAIXENPVYEK	248	-	lung
P52272-1	HNRNPM	Heterogeneous nuclear ribonucleoprotein M	AIEMEXGNFGGSFAGSFGGAGGHAPGVAR	627	-	placenta
P62081-1	RPS7	40S ribosomal protein S7	AQLXELNITAAK	41	-	lung
P13647-1	KRT5	Keratin, type II cytoskeletal 5	AQYEEIAnRSXTEAESWYQTK	354	-	lung
P02538-1	KRT6A	Keratin, type II cytoskeletal 6A	AQYEEIAQXSXAEAESWYQTK	347	349	lung
P21741-1	MDK	Midkine	AXYNAQcQETIR	111	-	lung
P14136-1	GFAP	Glial fibrillary acidic protein	ASEXAEmMELNDR	70	-	brain
Q32P51-1	HNRNPA1	Isoform A1-A of Heterogeneous nuclear ribonucleoprotein A1	AVSXEDSQRPGAHLTVK	92	-	lung
P02751-1	FN1	Fibronectin	cnDQDTXTSYR	237	-	placenta
Q15056-2	EIF4H	Isoform Short of Eukaryotic translation initiation factor 4H	DGPPLXGSNMDFREPTEEER	171	-	colon
P20930-1	FLG	Filaggrin	DSGHXGYSGSQASDSEGHSEDSDTQSVSAQGK	2037	-	ovary
P20930-1	FLG	Filaggrin	DSSXHSASQEGQDTIR	505	-	ovary
P38159-1	RBMX	RNA-binding motif protein, X chromosome	DSYSSSXSDLYSSGR	331	-	salivary gland
P02686-1	MBP	Myelin basic protein	DTGILDSIGXFFGGDXGAPK	177	183	brain
O60664-3	PLIN3	Isoform 3 of Perilipin-3	DTVATQLSEAVDATXGAVQSGVDK	155	-	brain
Q14444-1	CAPRIN1	Caprin-1	DYSGYQXDGYQQNFK	667	-	appendix
P38159-1	RBMX	RNA-binding motif protein, X chromosome	DYTYXDYGHSSSR	244	-	brain
P38159-1	RBMX	RNA-binding motif protein, X chromosome	DYTYXDYGHSSSRDDYPSR	244	-	colon
P07910-1	HNRNPC	Heterogeneous nuclear ribonucleoproteins C1/C2	DYYDXMYSYPAR	135	-	urinary bladder
Q14011-1	CIRBP	Cold-inducible RNA-binding protein	DYYSSXSQSGGYSDR	145	-	brain
Q6IPX3-2	TCEAL6	Isoform 2 of Transcription elongation factor A protein-like 6	EcGDVSXAQEELR	148	-	brain
Q00839-2	HNRNPU	Isoform Short of Heterogeneous nuclear ribonucleoprotein U	EDHGXGYFEYIEENK	236	-	lung
P02675-1	FGB	Fibrinogen beta chain	EEAPSLXPAPPPISGGGYR	60	-	appendix
P51674-1	GPM6A	Neuronal membrane glycoprotein M6-a	EEQELHDIHSTXSK	269	-	brain
P02647-1	APOA1	Apolipoprotein A-I	ENGGAXLAEYHAK	212	-	colon
P37802-1	TAGLN2	Transgelin-2	ENPXNFSDNQLQEGK	160	-	fat
O43837-1	IDH3B	Isocitrate dehydrogenase [NAD] subunit beta, mitochondrial	EQTEGEYSSLEHESAXGVIEcLK	180	-	rectum
P14136-1	GFAP	Glial fibrillary acidic protein	ETXASEXAEmMELNDR	66	70	brain
P02671-1	FGA	Fibrinogen alpha chain	EVVTSEDGSDcPEAMDLGTLSGIGTLDGFXHR	510	-	appendix
P08670-1	VIM	Vimentin	FADLSEAANXNNDALR	304	-	esophagus
P08670-1	VIM	Vimentin	FADLSEAANXNNDALRqAK	304	-	lung
P61313-1	RPL15	60S ribosomal protein L15	FAXSLQSVAEER	96	-	lung
P02686-1	MBP	Myelin basic protein	FSWGAEGQXPGFGYGGR	256	-	brain
P02686-1	MBP	Myelin basic protein	FSWGAEGQXPGFGYGGXASDYK	256	264	brain
P02686-1	MBP	Myelin basic protein	GAEGQRPGFGYGGXASDYK	264	-	brain
P02671-1	FGA	Fibrinogen alpha chain	GDFSSANNXDNTYNR	123	-	adrenal gland
P22626-2	HNRNPA2B1	Isoform A2 of Heterogeneous nuclear ribonucleoproteins A2/B1	GGGGNFGPGPGSNFXGGSDGYGSGR	216	-	placenta
P22626-2	HNRNPA2B1	Isoform A2 of Heterogeneous nuclear ribonucleoproteins A2/B1	GGNFGFGDSXGGGGNFGPGPGSNFR	201	-	placenta
P19013-1	KRT4	Keratin, type II cytoskeletal 4	GGPXGFScGSAIVGGGK	13	-	tonsil
P09543-1	CNP	2',3'-cyclic-nucleotide 3'-phosphodiesterase	GGSXGEEVGELSR	360	-	brain
Q92804-1	TAF15	TATA-binding protein-associated factor 2N	GGGYGGDXGGGYGGDR	467	-	colon
P02686-1	MBP	Myelin basic protein	GLSLSXFSWGAEGQRPGFGYGGR	247	-	brain
P02751-1	FN1	Fibronectin	GNLLQcIcTGnGXGEWK	265	-	lung
P02760-1	AMBP	Protein AMBP	GPcXAFIQLWAFDAVK	297	-	brain
Q9H3Q1-1	CDC42EP4	Cdc42 effector protein 4	GPDXAXAAVSR	330	332	brain
P78527-1	PRKDC	DNA-dependent protein kinase catalytic subunit	GPESESEDHXASGEVR	509	-	lung
P19338-1	NCL	Nucleolin	GQnQDYXGGKnSTWSGESK	474	-	lung
P14136-1	GFAP	Glial fibrillary acidic protein	GTNESLERqMXEQEER	311	-	brain
P38159-1	RBMX	RNA-binding motif protein, X chromosome	GYSDXDGYGR	263	-	brain
P20930-1	FLG	Filaggrin	HAETSSGGQAASSHEQAXSSPGER	3295	-	ovary
P02686-1	MBP	Myelin basic protein	HXDTGILDSIGR	167	-	brain
P20930-1	FLG	Filaggrin	HTQNSSSGQAASSHEQAXSSAGER	701	-	appendix
Q05682-1	CALD1	Caldesmon	IAYQXNDDDEEEAAR	29	-	adrenal gland
Q13621-3	SLC12A1	Isoform F of Solute carrier family 12 member 1	IEYYXNTGSISGPK	116	-	kidney
Q16181-1	SEPT7	Septin-7	ILEQQnSSXTLEK	425	-	brain
P63261-1	ACTG1	Actin, cytoplasmic 2	ILTEXGYSFTTTAER	196	-	lung
P09543-1	CNP	2',3'-cyclic-nucleotide 3'-phosphodiesterase	ITPGAXGAFSEEYK	93	-	brain
P02545-3	LMNA	Isoform ADelta10 of Prelamin-A/C	ITXLQEKEDLQELNDR	28	-	lung
P11137-1	MAP2	Microtubule-associated protein 2	KEPSTVSXDEVR	1455	-	brain
Q92686-1	NRGN	Neurogranin	KGPGPGGPGGAGVAXGGAGGGPSGD	68	-	brain
P02675-1	FGB	Fibrinogen beta chain	KXEEAPSLRPAPPPISGGGYR	53	-	placenta
Q9UKX2-1	MYH2	Myosin-2	LAQXLQAAEEHVEAVNAK	1402	-	tonsil
P08729-1	KRT7	Keratin, type II cytoskeletal 7	LDADPSLQXVXQEESEQIK	86	88	placenta
P62736-1	ACTA2	Actin, aortic smooth muscle	LDLAGXDLTDYLMK	185	-	lung
P02686-1	MBP	Myelin basic protein	LGGXDSXSGSPMAR	293	296	brain
O60240-1	PLIN1	Perilipin-1	LSTQFTAANELAcXGLDHLEEK	93	-	fat
Q29RF7-1	PDS5A	Sister chromatid cohesion protein PDS5 homolog A	LTXDAQSPDESKTNEK	1061	-	lung
P46783-1	RPS10	40S ribosomal protein S10	LTXGEADRDTYR	119	-	placenta
P52272-1	HNRNPM	Heterogeneous nuclear ribonucleoprotein M	MAAPIDXVGQTIER	503	-	rectum
Q15149-8	PLEC	Isoform 8 of Plectin	mDPSXAIQNEISSLKDER	5	-	brain
P02671-1	FGA	Fibrinogen alpha chain	mELEXPGGNEITR	263	-	adrenal gland
P52272-1	HNRNPM	Heterogeneous nuclear ribonucleoprotein M	MGPGIDXLGGAGMER	410	-	brain
Q13885-1	TUBB2A	Tubulin beta-2A chain	MXEIVHIQAGQcGNQIGAK	2	-	rectum
Q9UKX3-1	MYH13	Myosin-13	NILXLQDLVDKLQAK	1867	-	tonsil
P08670-1	VIM	Vimentin	NTXTNEKVELQELNDR	100	-	adrenal gland
P02511-1	CRYAB	Alpha-crystallin B chain	qDEHGFISXEFHR	116	-	brain
P02671-1	FGA	Fibrinogen alpha chain	QFTSSTSYNXGDSTFESK	591	-	adrenal gland
P14136-1	GFAP	Glial fibrillary acidic protein	QLQSLTcDLESLXGTNESLER	300	-	brain
P19013-1	KRT4	Keratin, type II cytoskeletal 4	QqcVRGGPXGFScGSAIVGGGK	13	-	tonsil
P20930-1	FLG	Filaggrin	QSGTHHAENSSGGQAASSHEQAXSSAGER	2323	-	appendix
P20930-1	FLG	Filaggrin	qSGTPHAETSSGGQAASSHEQAXSSPGER	1026	-	appendix
Q9UBG3-1	CRNN	Cornulin	QTQEATNDQNXGTETHGQGR	266	-	tonsil
Q9UKX3-1	MYH13	Myosin-13	XDLEEATLQHEATAATLR	1180	-	tonsil
P62995-1	TRA2B	Transformer-2 protein homolog beta	XDYYDXGYDR	219	224	brain
Q14152-1	EIF3A	Eukaryotic translation initiation factor 3 subunit A	XGMDDDRGPR	960	-	tonsil
P04083-1	ANXA1	Annexin A1	XKGTDVNVFNTILTTR	213	-	tonsil
P14136-1	GFAP	Glial fibrillary acidic protein	XSYVSSGEMMVGGLAPGRR	12	-	brain
P55265-1	ADAR	Double-stranded RNA-specific adenosine deaminase	ScSDXAMESTESR	979	-	lung
O75400-1	PRPF40A	Pre-mRNA-processing factor 40 homolog A	SESXSASEHSSSAESER	851	-	lung
O15075-2	DCLK1	Isoform 1 of Serine/threonine-protein kinase DCLK1	sFGXDMELEHFDEXDK	5	15	brain
Q16352-1	INA	Alpha-internexin	sFGSEHYLcSSSSYXK	16	-	brain
Q92804-1	TAF15	TATA-binding protein-associated factor 2N	SGGGYGGDXGGGYGGDR	459	-	colon
Q92804-1	TAF15	TATA-binding protein-associated factor 2N	SGGGYGGDXSGGGYGGDR	450	-	colon
Q0VD83-4	APOBR	Isoform 4 of Apolipoprotein B receptor	SGQAQEXQESHEQEVNR	159	-	rectum
Q14195-2	DPYSL3	Isoform LCRMP-4 of Dihydropyrimidinase-related protein 3	SGQGSDXGSGSRPGIEGDTPR	73	-	fat
P22626-1	HNRNPA2B1	Heterogeneous nuclear ribonucleoproteins A2/B1	SGXGGNFGFGDSR	203	-	urinary bladder
P0DOY2-1	IGLC2	Ig lambda-2 chain C regions	SHXSYScQVTHEGSTVEK	83	-	lung
P22314-1	UBA1	Ubiquitin-like modifier-activating enzyme 1	SNLNXQFLFRPWDVTK	515	-	lung
P31944-1	CASP14	Caspase-14	sNPXSLEEEKYDmSGAR	5	-	ovary
Q14011-1	CIRBP	Cold-inducible RNA-binding protein	SQSGGYSDXSSGGSYR	154	-	colon
Q9UDY2-7	TJP2	Isoform 7 of Tight junction protein ZO-2	SXANEEYGLR	345	-	rectum
P51911-1	CNN1	Calponin-1	sSAHFNXGPAYGLSAEVK	8	-	appendix
Q14011-1	CIRBP	Cold-inducible RNA-binding protein	SSGGSYXDSYDSYATHNE	161	-	brain
Q15149-9	PLEC	Isoform 9 of Plectin	TAQLEXSLQEEHVAVAQLR	1580	-	brain
P14618-2	PKM	Isoform M1 of Pyruvate kinase PKM	TATESFASDPILYXPVAVALDTK	106	-	lung
P08727-1	KRT19	Keratin, type I cytoskeletal 19	TEELNXEVAGHTEQLQMSR	280	-	lung
P01266-1	TG	Thyroglobulin	TFPAETIXFLQGDHFGTSPR	1423	-	thyroid
P02671-1	FGA	Fibrinogen alpha chain	TFPGFFSPmLGEFVSETESXGSESGIFTNTK	547	-	appendix
P14136-1	GFAP	Glial fibrillary acidic protein	TVEMXDGEVIK	416	-	brain
P14136-1	GFAP	Glial fibrillary acidic protein	TVEmXDGEVIKESK	416	-	brain
P08670-1	VIM	Vimentin	TVETXDGQVINETSQHHDDLE	450	-	appendix
P08670-1	VIM	Vimentin	VELQELNDXFANYIDK	113	-	fat
P02768-1	ALB	Serum albumin	VHTEccHGDLLEcADDXADLAK	281	-	adrenal gland
P09543-1	CNP	2',3'-cyclic-nucleotide 3'-phosphodiesterase	VIVDKYXDGTK	75	-	brain
P12109-1	COL6A1	Collagen alpha-1(VI) chain	VPSYQALLXGVFHQTVSR	1014	-	stomach
P35579-1	MYH9	Myosin-9	VSHLLGINVTDFTXGILTPR	387	-	placenta
P20930-1	FLG	Filaggrin	VSQDXDSEGHSEDSER	301	-	fallopian tube
Q14152-1	EIF3A	Eukaryotic translation initiation factor 3 subunit A	WGDXDSEGTWR	893	-	colon
P38159-1	RBMX	RNA-binding motif protein, X chromosome	YDDYSSSXDGYGGSR	317	-	adrenal gland
P13647-1	KRT5	Keratin, type II cytoskeletal 5	YEELQQTAGXHGDDLR	374	-	lung
P98175-1	RBM10	RNA-binding protein 10	YGATDXSQDDGGENR	21	-	rectum
P02686-1	MBP	Myelin basic protein	YLATASTmDHAXHGFLPR	159	-	brain
P51884-1	LUM	Lumican	YLYLXNNQIDHIDEK	74	-	ovary
Q15063-1	POSTN	Periostin	YTXISTGGGETEETLKK	764	-	placenta
Q92599-1	SEPT8	Septin-8	AAVEALQSQALHATSQQPLXK	422	-	brain
Q15056-2	EIF4H	Isoform Short of Eukaryotic translation initiation factor 4H	aDFDTYDDXAYSSFGGGR	10	-	placenta
P62736-1	ACTA2	Actin, aortic smooth muscle	AGFAGDDAPXAVFPSIVGRPR	30	-	colon
P35555-1	FBN1	Fibrillin-1	AGYQSTLTXTEcR	525	-	placenta
P02647-1	APOA1	Apolipoprotein A-I	AKPALEDLXQGLLPVLESFK	239	-	fat
P02671-1	FGA	Fibrinogen alpha chain	ALTDMPQMXMELERPGGNEITR	258	-	brain
Q01995-1	TAGLN	Transgelin	aNKGPSYGMSXEVQSK	12	-	duodenum
Q9NR30-1	DDX21	Nucleolar RNA helicase 2	APQVLVLAPTXELANQVSK	270	-	lung
O43236-5	SEPT4	Isoform 5 of Septin-4	AQcIQSMTXLVVK	270	-	brain
P62917-1	RPL8	60S ribosomal protein L8	AQLNIGNVLPVGTMPEGTIVccLEEKPGDXGK	123	-	lung
Q99856-1	ARID3A	AT-rich interactive domain-containing protein 3A	AXAAPDEDREPESAR	40	-	placenta
P31944-1	CASP14	Caspase-14	AXEGSEEDLDALEHmFR	29	-	ovary
Q04695-1	KRT17	Keratin, type I cytoskeletal 17	ATMQNLNDXLASYLDK	94	-	lung
Q06481-6	APLP2	Isoform 6 of Amyloid-like protein 2	AVcSQEAMTGPcXAVMPR	330	-	brain
P98160-1	HSPG2	Basement membrane-specific heparan sulfate proteoglycan core protein	AVLHVHGGGGPXVQVSPER	1957	-	placenta
P01266-1	TG	Thyroglobulin	cEVEXFTATSFGHPYVPScR	305	-	thyroid
P68104-1	EEF1A1	Elongation factor 1-alpha 1	DGNASGTTLLEALDcILPPTRPTDKPLXLPLQDVYK	247	-	placenta
P04083-1	ANXA1	Annexin A1	DITSDTSGDFXNALLSLAK	177	-	fat
Q63HN8-3	RNF213	E3 ubiquitin-protein ligase RNF213	DKADXTQTGHVLGNPQR	4552	-	lung
O00571-1	DDX3X	ATP-dependent RNA helicase DDX3X	DKDAYSSFGSXSDSR	75	-	brain
Q9UKX3-1	MYH13	Myosin-13	DLEEATLQHEATAATLXK	1197	-	tonsil
O15075-2	DCLK1	Isoform 1 of Serine/threonine-protein kinase DCLK1	DMELEHFDEXDK	15	-	brain
P02671-1	FGA	Fibrinogen alpha chain	DNTYNXVSEDLR	129	-	adrenal gland
P38159-1	RBMX	RNA-binding motif protein, X chromosome	DXDYSDHPSGGSYR	270	-	colon
P02647-1	APOA1	Apolipoprotein A-I	DSGXDYVSQFEGSALGK	51	-	fat
P02686-1	MBP	Myelin basic protein	DSHHPAXTAHYGSLPQK	199	-	brain
P02686-1	MBP	Myelin basic protein	DSHHPAXTAHYGSLPQKSHGR	199	-	brain
Q15149-3	PLEC	Isoform 3 of Plectin	DSQDAGGFGPEDXLMAER	974	-	lung
P38159-1	RBMX	RNA-binding motif protein, X chromosome	DSYSSXDYPSSR	223	-	appendix
P02686-1	MBP	Myelin basic protein	DTGILDSIGXFFGGDR	177	-	brain
P02686-1	MBP	Myelin basic protein	DTGILDSIGXFFGGDRGAPK	177	-	brain
P38159-1	RBMX	RNA-binding motif protein, X chromosome	DTXDYAPPPR	232	-	salivary gland
P38159-1	RBMX	RNA-binding motif protein, X chromosome	DYGHSSSXDDYPSR	252	-	colon
P25705-1	ATP5A1	ATP synthase subunit alpha, mitochondrial	EAYPGDVFYLHSXLLER	347	-	rectum
Q00839-1	HNRNPU	Isoform long of Heterogeneous nuclear ribonucleoprotein U	EDHGXGYFEYIEENKYSR	250	-	appendix
P10645-1	CHGA	Chromogranin-A	EDSLEAGLPLQVXGYPEEK	412	-	rectum
P12270-1	TPR	Nucleoprotein TPR	EEKEXLEQDLQQmQAK	1285	-	fat
Q08170-1	SRSF4	Serine/arginine-rich splicing factor 4	EGXGESENAGTNQETR	428	-	fat
P51911-1	CNN1	Calponin-1	EGXNIIGLQmGTNK	161	-	gall bladder
Q9UNZ2-5	NSFL1C	Isoform 3 of NSFL1 cofactor p47	EHGAVAVEXVTK	138	-	brain
P14136-1	GFAP	Glial fibrillary acidic protein	EIXTQYEAMASSnMHEAEEWYR	239	-	brain
Q9GZM7-1	TINAGL1	Tubulointerstitial nephritis antigen-like	ELAPGLHLXGIR	38	-	placenta
P05060-1	CHGB	Secretogranin-1	ELDXNYLNYGEEGAPGK	469	-	adrenal gland
P14136-1	GFAP	Glial fibrillary acidic protein	ELQEQLAXQQVHVELDVAKPDLTAALK	217	-	brain
P07951-3	TPM2	Isoform 3 of Tropomyosin beta chain	EXAEADVASLNR	44	-	testis
Q07065-1	CKAP4	Cytoskeleton-associated protein 4	EXDFTSLENTVEER	228	-	lung
P02671-1	FGA	Fibrinogen alpha chain	ESSSHHPGIAEFPSXGK	573	-	appendix
P05067-1	APP	Isoform APP770 of Amyloid beta A4 protein	EVcSEQAETGPcXAMISR	301	-	brain
P02686-1	MBP	Myelin basic protein	FFGGDXGAPK	183	-	brain
Q15233-1	NONO	Non-POU domain-containing octamer-binding protein	FGQAATmEGIGAIGGTPPAFNXAAPGAEFAPNKR	456	-	brain
O94811-1	TPPP	Tubulin polymerization-promoting protein	FTGSHKEXFDPSGK	179	-	brain
P27695-1	APEX1	DNA-(apurinic or apyrimidinic site) lyase	GAVAEDGDELXTEPEAK	18	-	fat
P02671-1	FGA	Fibrinogen alpha chain	GDFSSANNXDNTYnRVSEDLR	123	-	appendix
P06396-1	GSN	Gelsolin	GGTSXEGGQTAPASTR	553	-	adrenal gland
Q9BW30-1	TPPP3	Tubulin polymerization-promoting protein family member 3	GIAGXQDILDDSGYVSAYK	151	-	brain
P02452-1	COL1A1	Collagen alpha-1(I) chain	GPAGPQGPXGDKGETGEQGDR	1093	-	ovary
P37802-1	TAGLN2	Transgelin-2	GPAYGLSXEVQQK	12	-	appendix
Q3KQU3-1	MAP7D1	MAP7 domain-containing protein 1	GPQPDXTHPSAAVPVcPR	351	-	brain
Q01995-1	TAGLN	Transgelin	GPSYGMSXEVQSK	12	-	appendix
P00734-1	F2	Prothrombin	GQPSVLQVVNLPIVEXPVcK	533	-	brain
Q09666-1	AHNAK	Neuroblast differentiation-associated protein AHNAK	GSXVDIETPNLEGTLTGPR	540	-	rectum
P20930-1	FLG	Filaggrin	GSXVSQDRDSEGHSEDSER	296	-	fallopian tube
P07900-2	HSP90AA1	Isoform 2 of Heat shock protein HSP 90-alpha	GVVDSEDLPLNISXEMLQQSK	522	-	lung
P20930-1	FLG	Filaggrin	GYSPTHXEEEYGK	169	-	fallopian tube
P20930-1	FLG	Filaggrin	GYSPTHXEEEYGKnHHNSSK	169	-	ovary
P20930-1	FLG	Filaggrin	HAETSSGGQAASSHEQAXSSPGER	3295	-	fallopian tube
P20930-1	FLG	Filaggrin	HSASQDGQDTIXGHPGSSR	842	-	fallopian tube
P20930-1	FLG	Filaggrin	HSASQEGQDTIXGHPGSR	3759	-	fallopian tube
P20930-1	FLG	Filaggrin	HSASQEGQDTIXGHPGSSXGGR	517	524	fallopian tube
O60716-7	CTNND1	Isoform 1C of Catenin delta-1	HYEDGYPGGSDNYGSLSXVTR	233	-	colon
P13535-1	MYH8	Myosin-8	IAEQELLDASEXVQLLHTQNTSLINTK	1715	-	tonsil
O60716-10	CTNND1	Isoform 2AB of Catenin delta-1	IEEXYRPSMEGYR	186	-	salivary gland
Q92945-1	KHSRP	Far upstream element-binding protein 2	IGGGIDVPVPXHSVGVVIGR	331	-	lung
P68104-1	EEF1A1	Elongation factor 1-alpha 1	IGGIGTVPVGXVETGVLKPGMVVTFAPVNVTTEVK	266	-	brain
P68371-1	TUBB4B	Tubulin beta-4B chain	IREEYPDXIMNTFSVVPSPK	162	-	colon
Q8TAM6-2	ERMN	Isoform 2 of Ermin	ISEELTDVDSPLPHYXVEPSLEGALTK	57	-	brain
P08670-1	VIM	Vimentin	ISLPLPNFSSLNLXETNLDSLPLVDTHSK	424	-	brain
P05787-2	KRT8	Isoform 2 of Keratin, type II cytoskeletal 8	ISSSSFSXVGSSnFR	68	-	placenta
P14136-1	GFAP	Glial fibrillary acidic protein	ITIPVQTFSnLQIXETSLDTK	390	-	brain
P05976-1	MYL1	Myosin light chain 1/3, skeletal muscle isoform	ITLSQVGDVLXALGTNPTNAEVR	80	-	tonsil
P19012-1	KRT15	Keratin, type I cytoskeletal 15	ITMQNLNDXLASYLDK	115	-	placenta
P09543-1	CNP	2',3'-cyclic-nucleotide 3'-phosphodiesterase	ITPGAXGAFSEEYKR	93	-	brain
P11021-1	HSPA5	78 kDa glucose-regulated protein	ITPSYVAFTPEGEXLIGDAAK	74	-	lung
P63261-1	ACTG1	Actin, cytoplasmic 2	IWHHTFYNELXVAPEEHPVLLTEAPLNPK	95	-	lung
Q9BXX0-1	EMILIN2	EMILIN-2	KATDNEPSQFSEPXK	155	-	placenta
P68104-1	EEF1A1	Elongation factor 1-alpha 1	KDGNASGTTLLEALDcILPPTXPTDKPLRLPLQDVYK	240	-	brain
P14866-1	HNRNPL	Heterogeneous nuclear ribonucleoprotein L	LEQXQQPDEQR	19	-	appendix
P14136-1	GFAP	Glial fibrillary acidic protein	LEVEXDNLAQDLATVR	141	-	brain
P14136-1	GFAP	Glial fibrillary acidic protein	LGPGTXLSLAR	36	-	brain
P14136-1	GFAP	Glial fibrillary acidic protein	LGPGTXLSLAXMPPPLPTR	36	41	brain
Q5D862-1	FLG2	Filaggrin-2	LGXQGNLSSSGNQEGSQK	164	-	appendix
P14136-1	GFAP	Glial fibrillary acidic protein	LLEGEENXITIPVQTFSNLQIR	376	-	brain
P05787-2	KRT8	Isoform 2 of Keratin, type II cytoskeletal 8	LLEGEESXLESGmQNmSIHTK	429	-	colon
Q9UMD9-2	COL17A1	Isoform 2 of Collagen alpha-1(XVII) chain	LLSTDASHSXGSSSSSHSSSVR	1208	-	placenta
Q9UKX2-1	MYH2	Myosin-2	LQTESGEFSXQLDEKEALVSQLSR	1295	-	tonsil
P01266-1	TG	Thyroglobulin	LXNEDLGLPPLFPPR	966	-	thyroid
P02671-1	FGA	Fibrinogen alpha chain	MELERPGGNEITXGGSTSYGTGSETESPR	271	-	lymph node
P52272-1	HNRNPM	Heterogeneous nuclear ribonucleoprotein M	MGAGLGHGMDXVGSEIER	429	-	lung
P14136-1	GFAP	Glial fibrillary acidic protein	mPPPLPTXVDFSLAGALNAGFK	49	-	brain
P14136-1	GFAP	Glial fibrillary acidic protein	MPPPLPTXVDFSLAGALnAGFKETR	49	-	brain
P02686-1	MBP	Myelin basic protein	NIVTPXTPPPSQGK	231	-	brain
Q15393-1	SF3B3	Splicing factor 3B subunit 3	NVSEELDXTPPEVSK	1199	-	lung
P22626-1	HNRNPA2B1	Heterogeneous nuclear ribonucleoproteins A2/B1	QEMQEVQSSXSGR	200	-	brain
P20930-1	FLG	Filaggrin	QGSSVSQDXDSEGHSEDSER	1598	-	ovary
P20930-1	FLG	Filaggrin	qGSYHEQSVDXSGHSGYHHSHTTPQGR	1511	-	ovary
P05787-2	KRT8	Isoform 2 of Keratin, type II cytoskeletal 8	QLYEEEIXELqSQISDTSVVLSmDNSR	261	-	placenta
P08727-1	KRT19	Keratin, type I cytoskeletal 19	QSSATSSFGGLGGGSVXFGPGVAFR	24	-	rectum
P06454-2	PTMA	Isoform 2 of Prothymosin alpha	XAAEDDEDDDVDTKK	89	-	rectum
P22626-1	HNRNPA2B1	Heterogeneous nuclear ribonucleoproteins A2/B1	XAVAXEESGKPGAHVTVK	95	99	lung
P55060-1	CSE1L	Exportin-2	XDLEGSDIDTR	372	-	lung
P61978-1	HNRNPK	Heterogeneous nuclear ribonucleoprotein K	XDYDDmSPR	278	-	urinary bladder
P17516-1	AKR1C4	Aldo-keto reductase family 1 member C4	XEDIFYTSK	76	-	lung
P02675-1	FGB	Fibrinogen beta chain	XEEAPSLRPAPPPISGGGYR	53	-	appendix
P10909-1	CLU	Clusterin	XELDESLQVAER	325	-	placenta
P01266-1	TG	Thyroglobulin	XFSPDDSAGASALLR	1009	-	thyroid
P35579-1	MYH9	Myosin-9	XGDLPFVVPR	1923	-	placenta
P51991-1	HNRNPA3	Heterogeneous nuclear ribonucleoprotein A3	XGEEGHDPKEPEQLR	21	-	urinary bladder
Q05682-3	CALD1	Isoform 3 of Caldesmon	XGETESEEFEK	308	-	appendix
P02538-1	KRT6B	Keratin, type II cytoskeletal 6B	XISIGGGScAISGGYGSR	69	-	tonsil
P09543-1	CNP	2',3'-cyclic-nucleotide 3'-phosphodiesterase	XLDEDLAAYcR	102	-	brain
P02768-1	ALB	Serum albumin	XMPcAEDYLSVVLNQLcVLHEK	469	-	duodenum
P20930-1	FLG	Filaggrin	RqGSSVSQDXDSEGHSEDSER	1598	-	ovary
P68366-1	TUBA4A	Tubulin alpha-4A chain	XSIqFVDWcPTGFKVGINYQPPTVVPGGDLAK	339	-	brain
Q717R9-1	CYS1	Cystin-1	XSPESLPAGPGAAALEGGTR	16	-	duodenum
P14136-1	GFAP	Glial fibrillary acidic protein	XSYVSSGEMmVGGLAPGR	12	-	brain
Q06830-1	PRDX1	Peroxiredoxin-1	XTIAQDYGVLK	110	-	lung
P04406-1	GAPDH	Glyceraldehyde-3-phosphate dehydrogenase	XVIISAPSADAPMFVmGVNHEKYDNSLK	118	-	adrenal gland
Q969P0-1	IGSF8	Immunoglobulin superfamily member 8	SDLAVEAGAPYAEXLAAGELR	237	-	brain
P43004-1	SLC1A2	Excitatory amino acid transporter 2	SELDTIDSQHXVHEDIEMTK	509	-	brain
P01834-1	IGKC	Ig kappa chain C region	SGTASVVcLLNNFYPXEAK	34	-	lung
P08729-1	KRT7	Keratin, type II cytoskeletal 7	sIHFSSPVFTSXSAAFSGR	13	-	placenta
P14136-3	GFAP	Isoform 3 of Glial fibrillary acidic protein	SLTIXVIPIQAHQIVnGTPPAR	413	-	brain
Q15149-4	PLEC	Isoform 4 of Plectin	sQHQLXVPQPEGLGR	7	-	rectum
P02538-1	KRT6A	Keratin, type II cytoskeletal 6B	SXGSGGLGGAcGGAGFGSR	42	-	tonsil
P02538-1	KRT6A	Keratin, type II cytoskeletal 6A	SXGSGGLGGAcGGAGFGSXSLYGLGGSK	42	59	lung
P33241-3	LSP1	Isoform 3 of Lymphocyte-specific protein 1	SXWETGEVQAQSAAK	394	-	fat
Q9UKX2-1	MYH2	Myosin-2	sSDSELAVFGEAAPFLXK	18	-	tonsil
P21333-1	FLNA	Filamin-A	sSSHSXAGQSAAGAAPGGGVDTR	7	-	esophagus
P01833-1	PIGR	Polymeric immunoglobulin receptor	SYXTDISMSDFENSR	678	-	rectum
P62937-1	PPIA	Peptidyl-prolyl cis-trans isomerase A (cyclophilin A)	TAENFXALSTGEK	37	-	lung
P11166-1	SLC2A1	Solute carrier family 2, facilitated glucose transporter member 1	TFDEIASGFXQGGASQSDKTPEELFHPLGADSQV	468	-	placenta
Q6PEY2-1	TUBA3E	Tubulin alpha-3E chain	TGTYXQLFHPEQLITGK	84	-	brain
P17661-1	DES	Desmin	TIETXDGEVVSEATQQQHEVL	454	-	duodenum
P02511-1	CRYAB	Alpha-crystallin B chain	TIPITXEEKPAVTAAPK	163	-	brain
P42224-1	STAT1	Signal transducer and activator of transcription 1-alpha/beta	TLQNXEHETnGVAK	180	-	lung
P13647-1	KRT5	Keratin, type II cytoskeletal 5	TSFTSVSXSGGGGGGGFGR	37	-	tonsil
P35900-1	KRT20	Keratin, type I cytoskeletal 20	TTEYQLSTLEEXDIK	392	-	rectum
P35900-1	KRT20	Keratin, type I cytoskeletal 20	TTEYQLSTLEEXDIKK	392	-	rectum
P46821-1	MAP1B	Microtubule-associated protein 1B	TTXTSDVGGYYYEK	1897	-	brain
O43237-1	DYNC1LI2	Cytoplasmic dynein 1 light intermediate chain 2	TVLSNVQEELDXMTR	474	-	rectum
P69905-1	HBA1	Hemoglobin subunit alpha	VGAHAGEYGAEALEXmFLSFPTTK	32	-	adrenal gland
P14061-1	HSD17B1	Estradiol 17-beta-dehydrogenase 1	VLGSPEEVLDXTDIHTFHR	207	-	placenta
P68871-1	HBB	Hemoglobin subunit beta	VNVDEVGGEALGXLLVVYPWTQR	31	-	fat
Q6PEY2-1	TUBA3E	Tubulin alpha-3E chain	VQXAVcMLSNTTAIAEAWAR	373	-	brain
Q15149-1	PLEC	Plectin	VSAQXLQEAGILSAEELQR	2794	-	brain
P13647-1	KRT5	Keratin, type II cytoskeletal 5	VSLAGAcGVGGYGSXSLYNLGGSK	63	-	lung
P09874-1	PARP1	Poly [ADP-ribose] polymerase 1	VVDXDSEEAEIIRK	806	-	lung
P02751-1	FN1	Fibronectin	WLPSSSPVTGYXVTTTPK	1573	-	placenta
P20930-1	FLG	Filaggrin	WSGSASXnHHGSAQEQLR	2589	-	ovary
P20930-1	FLG	Filaggrin	WSGSASXNHLGSAWEQSR	1940	-	ovary
P20930-1	FLG	Filaggrin	WSGSASXNHLGSAWEqSRDGSR	1940	-	ovary
Q9UEY8-1	ADD3	Gamma-adducin	YFDXINENDPEYIR	27	-	brain
A6NHL2-2	TUBAL3	Isoform 2 of Tubulin alpha chain-like 3	YmAccLLYXGDVVPK	287	-	brain
Q15063-1	POSTN	Periostin	YTXISTGGGETEETLK	764	-	placenta
P14866-1	HNRNPL	Heterogeneous nuclear ribonucleoprotein L	YYGGGSEGGXAPK	56	-	rectum
