# Supplementary material for: Citrulline Effect Is a Characteristic Feature of Deiminated Peptides in Tandem Mass Spectrometry
Source: J Am Soc Mass Spectrom. 2019 Jul 12;30(9):1586–91. doi: 10.1007/s13361-019-02271-x (PMC6695478; doi:10.1007/s13361-019-02271-x)
Supplement: Supplementary file 5 — (XLSX 53 kb) [file 13361_2019_2271_MOESM5_ESM.xlsx]

## Sheet: Munka1
Aaa1	Aaa2	x	N	pop prop	Wilson lower	Wilson upper	Newcombe-Wilson lower	Newcombe-Wilson upper	lower>0	higher>0			cases superior	cases inferior	cases ambiguous	sum	%superior	%inferior	%ambiguous
A	A	1	33	0.030303	0.00536941	0.153187	0.238121	0.631572	TRUE	TRUE	IGAZIGAZ	1	149	0	22	171	0.871345	0	0.128655
E	A	1	25	0.04	0.00709623	0.195441	0.208126	0.623148	TRUE	TRUE	IGAZIGAZ	1
F	A	0	10	0	0	0.277533	0.153888	0.660144	TRUE	TRUE	IGAZIGAZ	1
G	A	0	37	0	0	0.0940578	0.283643	0.660144	TRUE	TRUE	IGAZIGAZ	1
H	A	0	10	0	0	0.277533	0.153888	0.660144	TRUE	TRUE	IGAZIGAZ	1
L	A	4	24	0.166667	0.0667868	0.358531	0.0557686	0.519501	TRUE	TRUE	IGAZIGAZ	1
P	A	0	17	0	0	0.184318	0.227973	0.660144	TRUE	TRUE	IGAZIGAZ	1
Q	A	0	17	0	0	0.184318	0.227973	0.660144	TRUE	TRUE	IGAZIGAZ	1				z	1.95996
S	A	1	28	0.0357143	0.00633252	0.177122	0.221515	0.626829	TRUE	TRUE	IGAZIGAZ	1		Ref
T	A	0	18	0	0	0.175879	0.234041	0.660144	TRUE	TRUE	IGAZIGAZ	1		Aaa1	Aaa2	x	N	pop prop	lower Wilson	upper Wilson
V	A	0	17	0	0	0.184318	0.227973	0.660144	TRUE	TRUE	IGAZIGAZ	1		X	G	13	27	0.481481	0.307432	0.660144
X	A	13	27	0.481481	0.307432	0.660144	-0.249426	0.249426	FALSE	TRUE	HAMISIGAZ	1
A	D	0	10	0	0	0.277533	0.153888	0.660144	TRUE	TRUE	IGAZIGAZ	1
D	D	0	16	0	0	0.193608	0.221141	0.660144	TRUE	TRUE	IGAZIGAZ	1
E	D	0	28	0	0	0.120643	0.269708	0.660144	TRUE	TRUE	IGAZIGAZ	1
G	D	0	32	0	0	0.107179	0.277079	0.660144	TRUE	TRUE	IGAZIGAZ	1
L	D	1	28	0.0357143	0.00633252	0.177122	0.221515	0.626829	TRUE	TRUE	IGAZIGAZ	1
N	D	0	13	0	0	0.228095	0.194566	0.660144	TRUE	TRUE	IGAZIGAZ	1
Q	D	0	21	0	0	0.154639	0.248659	0.660144	TRUE	TRUE	IGAZIGAZ	1
S	D	0	27	0	0	0.124555	0.267456	0.660144	TRUE	TRUE	IGAZIGAZ	1
T	D	0	13	0	0	0.228095	0.194566	0.660144	TRUE	TRUE	IGAZIGAZ	1
V	D	1	16	0.0625	0.0111193	0.283287	0.137841	0.604885	TRUE	TRUE	IGAZIGAZ	1
X	D	19	37	0.513514	0.358949	0.665536	-0.263125	0.20421	FALSE	TRUE	HAMISIGAZ	1
A	E	0	39	0	0	0.0896669	0.285693	0.660144	TRUE	TRUE	IGAZIGAZ	1
D	E	0	17	0	0	0.184318	0.227973	0.660144	TRUE	TRUE	IGAZIGAZ	1
E	E	2	57	0.0350877	0.00967566	0.119208	0.253082	0.626854	TRUE	TRUE	IGAZIGAZ	1
G	E	0	35	0	0	0.098901	0.281295	0.660144	TRUE	TRUE	IGAZIGAZ	1
H	E	0	17	0	0	0.184318	0.227973	0.660144	TRUE	TRUE	IGAZIGAZ	1
I	E	0	14	0	0	0.215311	0.204621	0.660144	TRUE	TRUE	IGAZIGAZ	1
L	E	0	37	0	0	0.0940578	0.283643	0.660144	TRUE	TRUE	IGAZIGAZ	1
M	E	0	10	0	0	0.277533	0.153888	0.660144	TRUE	TRUE	IGAZIGAZ	1
N	E	0	16	0	0	0.193608	0.221141	0.660144	TRUE	TRUE	IGAZIGAZ	1
P	E	0	18	0	0	0.175879	0.234041	0.660144	TRUE	TRUE	IGAZIGAZ	1
Q	E	0	25	0	0	0.133192	0.262316	0.660144	TRUE	TRUE	IGAZIGAZ	1
S	E	0	37	0	0	0.0940578	0.283643	0.660144	TRUE	TRUE	IGAZIGAZ	1
T	E	0	21	0	0	0.154639	0.248659	0.660144	TRUE	TRUE	IGAZIGAZ	1
V	E	0	17	0	0	0.184318	0.227973	0.660144	TRUE	TRUE	IGAZIGAZ	1
X	E	8	27	0.296296	0.15853	0.484807	-0.0713871	0.410795	FALSE	TRUE	HAMISIGAZ	1
D	F	1	11	0.0909091	0.0162322	0.377358	0.0553913	0.584214	TRUE	TRUE	IGAZIGAZ	1
G	F	0	21	0	0	0.154639	0.248659	0.660144	TRUE	TRUE	IGAZIGAZ	1
S	F	0	11	0	0	0.258833	0.169572	0.660144	TRUE	TRUE	IGAZIGAZ	1
T	F	0	10	0	0	0.277533	0.153888	0.660144	TRUE	TRUE	IGAZIGAZ	1
X	F	5	11	0.454545	0.212713	0.719908	-0.290413	0.327607	FALSE	TRUE	HAMISIGAZ	1
A	G	2	29	0.0689655	0.0191213	0.219646	0.182304	0.598001	TRUE	TRUE	IGAZIGAZ	1
D	G	1	22	0.0454545	0.00806943	0.21798	0.190959	0.618559	TRUE	TRUE	IGAZIGAZ	1
E	G	2	39	0.0512821	0.014178	0.168856	0.220159	0.612674	TRUE	TRUE	IGAZIGAZ	1
F	G	2	25	0.08	0.0222204	0.249661	0.158422	0.589255	TRUE	TRUE	IGAZIGAZ	1
G	G	0	66	0	0	0.0550026	0.298948	0.660144	TRUE	TRUE	IGAZIGAZ	1
H	G	0	12	0	0	0.242494	0.182991	0.660144	TRUE	TRUE	IGAZIGAZ	1
I	G	3	13	0.230769	0.0817953	0.502564	-0.0720344	0.483335	FALSE	TRUE	HAMISIGAZ	1
L	G	3	28	0.107143	0.0371184	0.271959	0.134636	0.566234	TRUE	TRUE	IGAZIGAZ	1
P	G	0	42	0	0	0.0837988	0.28831	0.660144	TRUE	TRUE	IGAZIGAZ	1
Q	G	0	11	0	0	0.258833	0.169572	0.660144	TRUE	TRUE	IGAZIGAZ	1
S	G	1	55	0.0181818	0.00321678	0.0960578	0.272622	0.642588	TRUE	TRUE	IGAZIGAZ	1
T	G	1	21	0.047619	0.00845599	0.226694	0.184141	0.616767	TRUE	TRUE	IGAZIGAZ	1
V	G	4	18	0.222222	0.0900093	0.452146	-0.029112	0.481521	FALSE	TRUE	HAMISIGAZ	1
X	G	32	52	0.615385	0.479599	0.735295	-0.34526	0.0905028	FALSE	TRUE	HAMISIGAZ	1
Y	G	4	32	0.125	0.0497013	0.280683	0.122964	0.550363	TRUE	TRUE	IGAZIGAZ	1
D	H	1	10	0.1	0.0178762	0.40415	0.0310526	0.578115	TRUE	TRUE	IGAZIGAZ	1
E	H	0	12	0	0	0.242494	0.182991	0.660144	TRUE	TRUE	IGAZIGAZ	1
G	H	0	18	0	0	0.175879	0.234041	0.660144	TRUE	TRUE	IGAZIGAZ	1
S	H	0	15	0	0	0.203883	0.213411	0.660144	TRUE	TRUE	IGAZIGAZ	1
D	I	0	11	0	0	0.258833	0.169572	0.660144	TRUE	TRUE	IGAZIGAZ	1
E	I	0	12	0	0	0.242494	0.182991	0.660144	TRUE	TRUE	IGAZIGAZ	1
G	I	0	17	0	0	0.184318	0.227973	0.660144	TRUE	TRUE	IGAZIGAZ	1
T	I	0	16	0	0	0.193608	0.221141	0.660144	TRUE	TRUE	IGAZIGAZ	1
A	K	0	17	0	0	0.184318	0.227973	0.660144	TRUE	TRUE	IGAZIGAZ	1
D	K	0	14	0	0	0.215311	0.204621	0.660144	TRUE	TRUE	IGAZIGAZ	1
E	K	0	20	0	0	0.161125	0.244301	0.660144	TRUE	TRUE	IGAZIGAZ	1
G	K	0	16	0	0	0.193608	0.221141	0.660144	TRUE	TRUE	IGAZIGAZ	1
P	K	0	11	0	0	0.258833	0.169572	0.660144	TRUE	TRUE	IGAZIGAZ	1
S	K	0	15	0	0	0.203883	0.213411	0.660144	TRUE	TRUE	IGAZIGAZ	1
T	K	1	14	0.0714286	0.0127222	0.314687	0.110941	0.598113	TRUE	TRUE	IGAZIGAZ	1
A	L	1	23	0.0434783	0.00771667	0.209912	0.197186	0.62021	TRUE	TRUE	IGAZIGAZ	1
D	L	0	28	0	0	0.120643	0.269708	0.660144	TRUE	TRUE	IGAZIGAZ	1
E	L	1	35	0.0285714	0.00506149	0.145331	0.243325	0.633113	TRUE	TRUE	IGAZIGAZ	1
G	L	0	17	0	0	0.184318	0.227973	0.660144	TRUE	TRUE	IGAZIGAZ	1
I	L	3	14	0.214286	0.0757139	0.475892	-0.0470193	0.493298	FALSE	TRUE	HAMISIGAZ	1
L	L	0	18	0	0	0.175879	0.234041	0.660144	TRUE	TRUE	IGAZIGAZ	1
N	L	0	11	0	0	0.258833	0.169572	0.660144	TRUE	TRUE	IGAZIGAZ	1
P	L	0	14	0	0	0.215311	0.204621	0.660144	TRUE	TRUE	IGAZIGAZ	1
Q	L	0	19	0	0	0.168179	0.239454	0.660144	TRUE	TRUE	IGAZIGAZ	1
S	L	0	33	0	0	0.10427	0.278589	0.660144	TRUE	TRUE	IGAZIGAZ	1
T	L	0	14	0	0	0.215311	0.204621	0.660144	TRUE	TRUE	IGAZIGAZ	1
V	L	1	15	0.0666667	0.0118669	0.298165	0.125186	0.601692	TRUE	TRUE	IGAZIGAZ	1
X	L	5	20	0.25	0.111862	0.468701	-0.0480238	0.457319	FALSE	TRUE	HAMISIGAZ	1
E	N	0	13	0	0	0.228095	0.194566	0.660144	TRUE	TRUE	IGAZIGAZ	1
G	N	0	14	0	0	0.215311	0.204621	0.660144	TRUE	TRUE	IGAZIGAZ	1
L	N	1	20	0.05	0.00888145	0.236131	0.176652	0.614814	TRUE	TRUE	IGAZIGAZ	1
T	N	0	10	0	0	0.277533	0.153888	0.660144	TRUE	TRUE	IGAZIGAZ	1
X	N	6	12	0.5	0.253782	0.746218	-0.320042	0.285692	FALSE	TRUE	HAMISIGAZ	1
A	P	11	27	0.407407	0.245148	0.592733	-0.180167	0.315421	FALSE	TRUE	HAMISIGAZ	1
G	P	1	28	0.0357143	0.00633252	0.177122	0.221515	0.626829	TRUE	TRUE	IGAZIGAZ	1
H	P	8	12	0.666667	0.390622	0.86188	-0.446722	0.143632	FALSE	TRUE	HAMISIGAZ	1
L	P	12	19	0.631579	0.410395	0.808505	-0.398283	0.134231	FALSE	TRUE	HAMISIGAZ	1
P	P	1	13	0.0769231	0.0137104	0.33314	0.0948166	0.594074	TRUE	TRUE	IGAZIGAZ	1
R	P	0	12	0	0	0.242494	0.182991	0.660144	TRUE	TRUE	IGAZIGAZ	1
S	P	2	19	0.105263	0.0293586	0.313941	0.104484	0.570336	TRUE	TRUE	IGAZIGAZ	1
T	P	7	14	0.5	0.267992	0.732008	-0.308554	0.274309	FALSE	TRUE	HAMISIGAZ	1
V	P	6	10	0.6	0.312674	0.83182	-0.408404	0.219825	FALSE	TRUE	HAMISIGAZ	1
Y	P	4	10	0.4	0.16818	0.687326	-0.254449	0.37416	FALSE	TRUE	HAMISIGAZ	1
A	Q	0	18	0	0	0.175879	0.234041	0.660144	TRUE	TRUE	IGAZIGAZ	1
E	Q	0	23	0	0	0.143117	0.256147	0.660144	TRUE	TRUE	IGAZIGAZ	1
G	Q	0	24	0	0	0.137976	0.259377	0.660144	TRUE	TRUE	IGAZIGAZ	1
L	Q	2	31	0.0645161	0.0178748	0.207186	0.191914	0.601615	TRUE	TRUE	IGAZIGAZ	1
Q	Q	0	10	0	0	0.277533	0.153888	0.660144	TRUE	TRUE	IGAZIGAZ	1
S	Q	0	26	0	0	0.128729	0.265	0.660144	TRUE	TRUE	IGAZIGAZ	1
T	Q	0	10	0	0	0.277533	0.153888	0.660144	TRUE	TRUE	IGAZIGAZ	1
V	Q	3	12	0.25	0.0889417	0.532305	-0.100165	0.472023	FALSE	TRUE	HAMISIGAZ	1
X	Q	2	10	0.2	0.0566822	0.509838	-0.073895	0.510523	FALSE	TRUE	HAMISIGAZ	1
D	R	0	18	0	0	0.175879	0.234041	0.660144	TRUE	TRUE	IGAZIGAZ	1
E	R	0	26	0	0	0.128729	0.265	0.660144	TRUE	TRUE	IGAZIGAZ	1
G	R	0	19	0	0	0.168179	0.239454	0.660144	TRUE	TRUE	IGAZIGAZ	1
L	R	0	16	0	0	0.193608	0.221141	0.660144	TRUE	TRUE	IGAZIGAZ	1
P	R	0	14	0	0	0.215311	0.204621	0.660144	TRUE	TRUE	IGAZIGAZ	1
S	R	0	25	0	0	0.133192	0.262316	0.660144	TRUE	TRUE	IGAZIGAZ	1
T	R	0	13	0	0	0.228095	0.194566	0.660144	TRUE	TRUE	IGAZIGAZ	1
Y	R	0	10	0	0	0.277533	0.153888	0.660144	TRUE	TRUE	IGAZIGAZ	1
A	S	0	34	0	0	0.101515	0.279991	0.660144	TRUE	TRUE	IGAZIGAZ	1
D	S	1	36	0.0277778	0.00492041	0.141697	0.245687	0.633822	TRUE	TRUE	IGAZIGAZ	1
E	S	3	30	0.1	0.0345999	0.256211	0.147612	0.571738	TRUE	TRUE	IGAZIGAZ	1
F	S	0	23	0	0	0.143117	0.256147	0.660144	TRUE	TRUE	IGAZIGAZ	1
G	S	0	51	0	0	0.0700466	0.293866	0.660144	TRUE	TRUE	IGAZIGAZ	1
H	S	0	20	0	0	0.161125	0.244301	0.660144	TRUE	TRUE	IGAZIGAZ	1
I	S	3	16	0.1875	0.065916	0.430089	-0.00458586	0.51009	FALSE	TRUE	HAMISIGAZ	1
L	S	7	26	0.269231	0.137044	0.46083	-0.0465997	0.434497	FALSE	TRUE	HAMISIGAZ	1
P	S	0	28	0	0	0.120643	0.269708	0.660144	TRUE	TRUE	IGAZIGAZ	1
Q	S	2	21	0.0952381	0.0265188	0.289141	0.125683	0.577666	TRUE	TRUE	IGAZIGAZ	1
S	S	0	44	0	0	0.0802956	0.289803	0.660144	TRUE	TRUE	IGAZIGAZ	1
T	S	1	23	0.0434783	0.00771667	0.209912	0.197186	0.62021	TRUE	TRUE	IGAZIGAZ	1
V	S	8	26	0.307692	0.165013	0.499883	-0.0854988	0.402432	FALSE	TRUE	HAMISIGAZ	1
X	S	18	29	0.62069	0.440025	0.77312	-0.37057	0.114878	FALSE	TRUE	HAMISIGAZ	1
Y	S	2	18	0.111111	0.0310195	0.327998	0.0922824	0.566163	TRUE	TRUE	IGAZIGAZ	1
A	T	1	16	0.0625	0.0111193	0.283287	0.137841	0.604885	TRUE	TRUE	IGAZIGAZ	1
D	T	0	24	0	0	0.137976	0.259377	0.660144	TRUE	TRUE	IGAZIGAZ	1
E	T	1	24	0.0416667	0.00739346	0.202418	0.202888	0.621735	TRUE	TRUE	IGAZIGAZ	1
F	T	0	11	0	0	0.258833	0.169572	0.660144	TRUE	TRUE	IGAZIGAZ	1
G	T	0	27	0	0	0.124555	0.267456	0.660144	TRUE	TRUE	IGAZIGAZ	1
I	T	0	15	0	0	0.203883	0.213411	0.660144	TRUE	TRUE	IGAZIGAZ	1
L	T	1	15	0.0666667	0.0118669	0.298165	0.125186	0.601692	TRUE	TRUE	IGAZIGAZ	1
N	T	0	11	0	0	0.258833	0.169572	0.660144	TRUE	TRUE	IGAZIGAZ	1
P	T	0	12	0	0	0.242494	0.182991	0.660144	TRUE	TRUE	IGAZIGAZ	1
Q	T	0	12	0	0	0.242494	0.182991	0.660144	TRUE	TRUE	IGAZIGAZ	1
S	T	0	17	0	0	0.184318	0.227973	0.660144	TRUE	TRUE	IGAZIGAZ	1
T	T	0	12	0	0	0.242494	0.182991	0.660144	TRUE	TRUE	IGAZIGAZ	1
V	T	0	12	0	0	0.242494	0.182991	0.660144	TRUE	TRUE	IGAZIGAZ	1
X	T	4	17	0.235294	0.0955504	0.472618	-0.0481182	0.47301	FALSE	TRUE	HAMISIGAZ	1
A	V	1	19	0.0526316	0.00935199	0.246387	0.1684	0.61268	TRUE	TRUE	IGAZIGAZ	1
D	V	0	14	0	0	0.215311	0.204621	0.660144	TRUE	TRUE	IGAZIGAZ	1
E	V	0	23	0	0	0.143117	0.256147	0.660144	TRUE	TRUE	IGAZIGAZ	1
G	V	0	14	0	0	0.215311	0.204621	0.660144	TRUE	TRUE	IGAZIGAZ	1
P	V	0	13	0	0	0.228095	0.194566	0.660144	TRUE	TRUE	IGAZIGAZ	1
Q	V	0	10	0	0	0.277533	0.153888	0.660144	TRUE	TRUE	IGAZIGAZ	1
S	V	0	14	0	0	0.215311	0.204621	0.660144	TRUE	TRUE	IGAZIGAZ	1
T	V	0	14	0	0	0.215311	0.204621	0.660144	TRUE	TRUE	IGAZIGAZ	1
V	V	0	16	0	0	0.193608	0.221141	0.660144	TRUE	TRUE	IGAZIGAZ	1
X	V	2	21	0.0952381	0.0265188	0.289141	0.125683	0.577666	TRUE	TRUE	IGAZIGAZ	1
A	X	0	21	0	0	0.154639	0.248659	0.660144	TRUE	TRUE	IGAZIGAZ	1
D	X	0	40	0	0	0.0876216	0.286621	0.660144	TRUE	TRUE	IGAZIGAZ	1
E	X	0	24	0	0	0.137976	0.259377	0.660144	TRUE	TRUE	IGAZIGAZ	1
G	X	0	22	0	0	0.148655	0.25259	0.660144	TRUE	TRUE	IGAZIGAZ	1
L	X	0	19	0	0	0.168179	0.239454	0.660144	TRUE	TRUE	IGAZIGAZ	1
N	X	0	13	0	0	0.228095	0.194566	0.660144	TRUE	TRUE	IGAZIGAZ	1
P	X	0	11	0	0	0.258833	0.169572	0.660144	TRUE	TRUE	IGAZIGAZ	1
Q	X	0	10	0	0	0.277533	0.153888	0.660144	TRUE	TRUE	IGAZIGAZ	1
S	X	0	49	0	0	0.0726978	0.29286	0.660144	TRUE	TRUE	IGAZIGAZ	1
T	X	0	25	0	0	0.133192	0.262316	0.660144	TRUE	TRUE	IGAZIGAZ	1
Y	X	0	13	0	0	0.228095	0.194566	0.660144	TRUE	TRUE	IGAZIGAZ	1
D	Y	1	19	0.0526316	0.00935199	0.246387	0.1684	0.61268	TRUE	TRUE	IGAZIGAZ	1
E	Y	0	15	0	0	0.203883	0.213411	0.660144	TRUE	TRUE	IGAZIGAZ	1
G	Y	0	33	0	0	0.10427	0.278589	0.660144	TRUE	TRUE	IGAZIGAZ	1
S	Y	0	23	0	0	0.143117	0.256147	0.660144	TRUE	TRUE	IGAZIGAZ	1
